# Supplementary material for: Screening and Characterization of a New Iflavirus Virus in the Fruit Tree Pest Pyrops candelaria
Source: Insects. 2024 Aug 19;15(8):625. doi: 10.3390/insects15080625 (PMC11354621; doi:10.3390/insects15080625)
Supplement: Supplementary file 1 [file insects-15-00625-s001.zip]

Archive with 7 entries (7 files):
- Supplementary Figure 1.pdf
- Supplementary Figure 2.pdf
- Supplementary Table 1_viral_contigs.xlsx
- Supplementary Table 2_primers of RACE.pdf
- Supplementary Table 3_ virus_abbre.pdf
- Supplementary Table 4_samples collected in different seasons and regions.pdf
- Supplementary Table 5_Reagents and equipment used in this experiment.pdf
